# Supplementary material for: The lemur baseline: how lemurs compare to monkeys and apes in the Primate Cognition Test Battery
Source: PeerJ. 2020 Sep 24;8:e10025. doi: 10.7717/peerj.10025 (PMC7520086; doi:10.7717/peerj.10025)
Supplement: Supplemental Information 2 — Average performance of apes & monkeys (red and orange colours) and lemurs (blue and grey colours) in the scale causality excluding the tool use task. Represented are medians (black bars), interquartile ranges (boxes), upper and lower hinges (whiskers) and outliers (circles). [file peerj-08-10025-s002.csv]

individual	species	Spatial memory	Object permanence	Rotation	Transposition	Relative numbers	Addition number	Noise	Shape	Tool use	Tool properties	Social learning	Comprehension	Pointing cups	Attention	Gaze	Intentions
1	Ring-tailed lemurs	83,33	38,89	22,22	50	62,5	64,29	66,67	66,67	0	60	0	83,33	50	50	0	100
2	Ring-tailed lemurs	50	27,78	33,33	55,56	50	64,29	58,33	66,67	0	50	0	72,22	50	50	11,11	100
3	Ring-tailed lemurs	50	44,44	33,33	38,89	56,25	71,43	66,67	75	0	66,67	0	72,22	62,5	50	0	83,33
4	Ring-tailed lemurs	83,33	22,22	50	55,56	81,25	64,29	75	83,33	0	66,67	0	50	50	0	11,11	75
5	Ring-tailed lemurs	83,33	50	50	50	56,25	64,29	66,67	75	0	56,67	0	72,22	62,5	50	0	100
6	Ring-tailed lemurs	83,33	38,89	38,89	44,44	50	78,57	58,33	66,67	0	53,33	0	72,22	75	0	0	41,67
7	Ring-tailed lemurs	50	33,33	33,33	44,44	87,5	71,43	66,67	75	0	53,33	0	50	25	0	11,11	58,33
8	Ring-tailed lemurs	50	38,89	44,44	44,44	56,25	50	66,67	75	0	46,67	0	61,11	62,5	0	11,11	58,33
9	Ring-tailed lemurs	66,67	44,44	50	38,89	50	64,29	50	83,33	0	56,67	0	100	37,5	50	22,22	91,67
10	Ring-tailed lemurs	33,33	55,56	38,89	50	68,75	71,43	33,33	66,67	0	46,67	0	77,78	50	0	100	83,33
11	Ring-tailed lemurs	50	38,89	55,56	38,89	56,25	50	66,67	66,67	0	53,33	0	72,22	50	0	88,89	83,33
12	Ring-tailed lemurs	33,33	33,33	NA	44,44	56,25	NA	66,67	75	100	63,33	0	66,67	75	NA	0	83,33
13	Ring-tailed lemurs	66,67	22,22	33,33	11,11	50	42,86	66,67	83,33	0	53,33	0	61,11	62,5	50	66,67	100
14	Ring-tailed lemurs	33,33	50	44,44	44,44	62,5	71,43	58,33	91,67	0	60	0	77,78	50	25	66,67	75
15	Ring-tailed lemurs	50	77,78	44,44	44,44	43,75	42,86	58,33	83,33	0	66,67	0	83,33	50	0	0	91,67
16	Ring-tailed lemurs	66,67	27,78	33,33	44,44	62,5	50	58,33	75	0	60	0	83,33	62,5	0	44,44	100
17	Ring-tailed lemurs	33,33	27,78	44,44	44,44	50	50	58,33	50	0	56,67	0	72,22	50	50	33,33	91,67
18	Ring-tailed lemurs	50	38,89	61,11	44,44	62,5	42,86	66,67	83,33	0	70	0	61,11	50	25	11,11	75
19	Ring-tailed lemurs	66,67	33,33	38,89	27,78	31,25	42,86	58,33	50	0	60	0	83,33	50	0	33,33	91,67
20	Ring-tailed lemurs	66,67	55,56	44,44	33,33	25	57,14	66,67	75	0	73,33	0	72,22	37,5	25	0	91,67
21	Ring-tailed lemurs	66,67	27,78	38,89	22,22	68,75	57,14	33,33	75	0	70	0	61,11	75	0	11,11	83,33
22	Ring-tailed lemurs	50	22,22	22,22	27,78	75	85,71	41,67	66,67	0	70	0	61,11	62,5	0	22,22	100
23	Ring-tailed lemurs	33,33	33,33	33,33	55,56	68,75	64,29	66,67	75	0	43,33	0	72,22	50	0	44,44	66,67
24	Ring-tailed lemurs	50	33,33	50	38,89	62,5	57,14	58,33	66,67	0	56,67	0	83,33	62,5	50	0	83,33
25	Ring-tailed lemurs	66,67	22,22	38,89	50	56,25	35,71	66,67	58,33	0	56,67	0	38,89	50	25	88,89	66,67
26	Ring-tailed lemurs	33,33	16,67	38,89	55,56	62,5	78,57	50	75	0	56,67	0	77,78	62,5	25	44,44	91,67
27	Ring-tailed lemurs	50	77,78	50	38,89	56,25	35,71	50	83,33	0	56,67	0	72,22	62,5	25	88,89	91,67
28	Mouse lemurs	100	50	50	27,78	81,25	57,14	33,33	83,33	0	50	0	55,56	50	0	44,44	75
29	Mouse lemurs	83,33	55,56	55,56	44,44	75	64,29	50	75	0	46,67	0	72,22	75	50	33,33	66,67
30	Mouse lemurs	66,67	22,22	44,44	33,33	62,5	57,14	75	83,33	0	50	0	50	50	0	11,11	83,33
31	Mouse lemurs	83,33	44,44	55,56	44,44	68,75	50	66,67	75	0	50	0	44,44	75	50	11,11	66,67
32	Mouse lemurs	66,67	50	55,56	72,22	62,5	78,57	33,33	66,67	0	56,67	0	77,78	87,5	0	22,22	75
33	Mouse lemurs	83,33	33,33	50	NA	NA	NA	58,33	58,33	0	70	0	72,22	75	50	0	66,67
34	Mouse lemurs	33,33	NA	NA	38,89	NA	NA	50	75	0	63,33	0	61,11	75	25	0	58,33
35	Mouse lemurs	66,67	NA	NA	NA	NA	NA	50	66,67	0	63,33	0	66,67	75	0	0	75
36	Mouse lemurs	50	44,44	55,56	27,78	NA	NA	66,67	75	0	53,33	0	NA	75	25	22,22	50
37	Mouse lemurs	83,33	33,33	55,56	38,89	62,5	64,29	58,33	58,33	0	50	0	61,11	37,5	50	11,11	66,67
38	Mouse lemurs	83,33	27,78	44,44	33,33	43,75	64,29	50	66,67	0	53,33	0	61,11	75	25	0	91,67
39	Mouse lemurs	50	22,22	44,44	44,44	NA	NA	50	83,33	0	40	0	66,67	100	0	11,11	66,67
40	Mouse lemurs	50	50	44,44	44,44	62,5	64,29	66,67	66,67	0	53,33	0	77,78	75	0	0	75
41	Mouse lemurs	50	NA	NA	NA	NA	NA	33,33	41,67	0	70	0	NA	50	NA	55,56	75
42	Mouse lemurs	66,67	44,44	27,78	44,44	75	57,14	8,33	83,33	0	63,33	0	83,33	62,5	25	22,22	75
43	Ruffed lemurs	33,33	38,89	33,33	44,44	62,5	92,86	66,67	91,67	0	73,33	0	61,11	37,5	25	44,44	83,33
44	Ruffed lemurs	33,33	50	61,11	27,78	56,25	64,29	41,67	58,33	0	53,33	0	83,33	62,5	50	22,22	91,67
45	Ruffed lemurs	50	38,89	33,33	44,44	62,5	85,71	58,33	83,33	0	63,33	0	61,11	50	50	33,33	66,67
46	Ruffed lemurs	33,33	44,44	55,56	27,78	56,25	42,86	83,33	58,33	0	76,67	0	66,67	50	0	22,22	50
47	Ruffed lemurs	50	38,89	33,33	61,11	68,75	78,57	75	75	0	63,33	0	88,89	50	75	44,44	91,67
48	Ruffed lemurs	83,33	66,67	50	38,89	56,25	100	58,33	50	0	66,67	0	77,78	50	50	0	91,67
49	Ruffed lemurs	33,33	50	44,44	66,67	56,25	57,14	66,67	91,67	0	50	0	66,67	62,5	50	0	75
50	Ruffed lemurs	66,67	77,78	50	38,89	68,75	85,71	50	83,33	0	63,33	0	66,67	75	0	33,33	83,33
51	Ruffed lemurs	83,33	50	61,11	33,33	75	92,86	75	91,67	0	56,67	0	77,78	50	75	33,33	66,67
52	Ruffed lemurs	50	38,89	44,44	38,89	62,5	57,14	83,33	75	0	60	0	66,67	62,5	50	44,44	91,67
53	Ruffed lemurs	50	50	38,89	16,67	50	42,86	50	91,67	0	86,67	0	72,22	50	0	22,22	75
54	Ruffed lemurs	100	33,33	50	44,44	62,5	71,43	66,67	83,33	0	73,33	0	77,78	50	25	0	83,33
55	Ruffed lemurs	33,33	44,44	33,33	38,89	68,75	50	50	66,67	0	40	0	55,56	50	0	11,11	75
